# Supplementary material for: The resistance to anoikis, mediated by Spp1, and the evasion of immune surveillance facilitate the invasion and metastasis of hepatocellular carcinoma
Source: Apoptosis. 2024 Jul 27;29(9-10):1564–83. doi: 10.1007/s10495-024-01994-x (PMC11416391; doi:10.1007/s10495-024-01994-x)
Supplement: Supplementary file 1 — Supplementary Material 1 [file 10495_2024_1994_MOESM1_ESM.xlsx]

## Sheet: Supplementary Table 1
ID	Type
BRMS1	anoikis-related gene
PTK2	anoikis-related gene
NTRK2	anoikis-related gene
BCL2L11	anoikis-related gene
SRC	anoikis-related gene
CEACAM6	anoikis-related gene
CAV1	anoikis-related gene
AKT1	anoikis-related gene
ITGB1	anoikis-related gene
CEACAM5	anoikis-related gene
BCL2	anoikis-related gene
CASP8	anoikis-related gene
EGFR	anoikis-related gene
PTRH2	anoikis-related gene
STAT3	anoikis-related gene
SIK1	anoikis-related gene
DAPK2	anoikis-related gene
CTNNB1	anoikis-related gene
ZNF304	anoikis-related gene
MAPK1	anoikis-related gene
BMF	anoikis-related gene
ITGA5	anoikis-related gene
MCL1	anoikis-related gene
TP53	anoikis-related gene
BCL2L1	anoikis-related gene
CASP3	anoikis-related gene
CDH1	anoikis-related gene
BAD	anoikis-related gene
PIK3CA	anoikis-related gene
PAK1	anoikis-related gene
ITGAV	anoikis-related gene
MAPK3	anoikis-related gene
PTGS2	anoikis-related gene
BAX	anoikis-related gene
FN1	anoikis-related gene
BCAR1	anoikis-related gene
PTEN	anoikis-related gene
TLE1	anoikis-related gene
PDK4	anoikis-related gene
ERBB2	anoikis-related gene
ANGPTL4	anoikis-related gene
CYCS	anoikis-related gene
BRAF	anoikis-related gene
ANXA5	anoikis-related gene
BIRC5	anoikis-related gene
MTOR	anoikis-related gene
TIMP1	anoikis-related gene
ITGA2	anoikis-related gene
BDNF	anoikis-related gene
CSPG4	anoikis-related gene
BSG	anoikis-related gene
AKT2	anoikis-related gene
STK11	anoikis-related gene
IGF1	anoikis-related gene
IGF1R	anoikis-related gene
ITGA6	anoikis-related gene
ILK	anoikis-related gene
CFLAR	anoikis-related gene
RHOA	anoikis-related gene
HIF1A	anoikis-related gene
DAP3	anoikis-related gene
MYBBP1A	anoikis-related gene
TLE5	anoikis-related gene
ITGA3	anoikis-related gene
PTK2B	anoikis-related gene
CCND1	anoikis-related gene
CTTN	anoikis-related gene
CALR	anoikis-related gene
CDCP1	anoikis-related gene
CHEK2	anoikis-related gene
SKP2	anoikis-related gene
HGF	anoikis-related gene
E2F1	anoikis-related gene
EGF	anoikis-related gene
PIK3CG	anoikis-related gene
YAP1	anoikis-related gene
ITGB4	anoikis-related gene
DAPK1	anoikis-related gene
PIK3R1	anoikis-related gene
MAP2K1	anoikis-related gene
CXCL12	anoikis-related gene
LGALS3	anoikis-related gene
BAK1	anoikis-related gene
ABHD4	anoikis-related gene
CD44	anoikis-related gene
ITGA4	anoikis-related gene
FADD	anoikis-related gene
TGFB1	anoikis-related gene
HMCN1	anoikis-related gene
MMP2	anoikis-related gene
CDKN3	anoikis-related gene
CASP9	anoikis-related gene
MTDH	anoikis-related gene
TNFRSF10B	anoikis-related gene
CXCL8	anoikis-related gene
MIR200C	anoikis-related gene
AR	anoikis-related gene
CDKN2A	anoikis-related gene
MAPK8	anoikis-related gene
PIK3CB	anoikis-related gene
CLDN1	anoikis-related gene
MIR26A1	anoikis-related gene
MIR204	anoikis-related gene
CDKN1B	anoikis-related gene
ATF4	anoikis-related gene
KLF12	anoikis-related gene
MYC	anoikis-related gene
PLAU	anoikis-related gene
PLK1	anoikis-related gene
SMAD4	anoikis-related gene
CDKN1A	anoikis-related gene
MUC1	anoikis-related gene
PLAUR	anoikis-related gene
LGALS1	anoikis-related gene
PYCARD	anoikis-related gene
SESN2	anoikis-related gene
NTRK1	anoikis-related gene
KRAS	anoikis-related gene
ITGB3	anoikis-related gene
BID	anoikis-related gene
THBS1	anoikis-related gene
HRAS	anoikis-related gene
CDK11B	anoikis-related gene
CDK11A	anoikis-related gene
XIAP	anoikis-related gene
PPARG	anoikis-related gene
IL6	anoikis-related gene
MIR145	anoikis-related gene
CCR7	anoikis-related gene
MSLN	anoikis-related gene
RAC1	anoikis-related gene
GRHL2	anoikis-related gene
NOTCH1	anoikis-related gene
RHOG	anoikis-related gene
CCAR2	anoikis-related gene
NQO1	anoikis-related gene
BIRC3	anoikis-related gene
MMP13	anoikis-related gene
FAS	anoikis-related gene
MTA1	anoikis-related gene
MYO5A	anoikis-related gene
EDA2R	anoikis-related gene
CCN6	anoikis-related gene
ABL1	anoikis-related gene
MMP9	anoikis-related gene
MAPK11	anoikis-related gene
PTHLH	anoikis-related gene
GLI2	anoikis-related gene
CXCR4	anoikis-related gene
RIPK1	anoikis-related gene
HMGA1	anoikis-related gene
TNFSF10	anoikis-related gene
SIK2	anoikis-related gene
ETV4	anoikis-related gene
S100A4	anoikis-related gene
NTF3	anoikis-related gene
MIR21	anoikis-related gene
MIR124-1	anoikis-related gene
LATS1	anoikis-related gene
HTRA1	anoikis-related gene
CEACAM3	anoikis-related gene
EIF2AK3	anoikis-related gene
LAMB3	anoikis-related gene
LAMC2	anoikis-related gene
LAMA3	anoikis-related gene
CDH2	anoikis-related gene
CSNK2A1	anoikis-related gene
EDIL3	anoikis-related gene
EZH2	anoikis-related gene
ZEB2	anoikis-related gene
TLN1	anoikis-related gene
EPHA2	anoikis-related gene
SOD2	anoikis-related gene
SIRT3	anoikis-related gene
OLFM3	anoikis-related gene
CEMIP	anoikis-related gene
FBXW7-AS1	anoikis-related gene
CLU	anoikis-related gene
SPINK1	anoikis-related gene
CPEB2	anoikis-related gene
TSG101	anoikis-related gene
MIR200A	anoikis-related gene
SERPINA1	anoikis-related gene
AKT3	anoikis-related gene
RELA	anoikis-related gene
PRKCA	anoikis-related gene
TNFRSF1A	anoikis-related gene
FASLG	anoikis-related gene
AFP	anoikis-related gene
CEBPB	anoikis-related gene
SATB1	anoikis-related gene
EEF1A1	anoikis-related gene
ITGA8	anoikis-related gene
PBK	anoikis-related gene
LTB4R2	anoikis-related gene
CD63	anoikis-related gene
NOX4	anoikis-related gene
MAVS	anoikis-related gene
RHOB	anoikis-related gene
CCN2	anoikis-related gene
PPP1R13B	anoikis-related gene
PLG	anoikis-related gene
RAF1	anoikis-related gene
PRKCQ	anoikis-related gene
BRCA2	anoikis-related gene
PARP1	anoikis-related gene
DOCK1	anoikis-related gene
SP1	anoikis-related gene
HAVCR2	anoikis-related gene
VTN	anoikis-related gene
INHBB	anoikis-related gene
RANBP9	anoikis-related gene
PDCD4	anoikis-related gene
PRPF4B	anoikis-related gene
SESN1	anoikis-related gene
SESN3	anoikis-related gene
PHLDA2	anoikis-related gene
ZBTB7A	anoikis-related gene
CD24	anoikis-related gene
MIR141	anoikis-related gene
MET	anoikis-related gene
ELANE	anoikis-related gene
KDR	anoikis-related gene
MDM2	anoikis-related gene
PRKCI	anoikis-related gene
NFE2L2	anoikis-related gene
RB1	anoikis-related gene
FGF2	anoikis-related gene
HK2	anoikis-related gene
KL	anoikis-related gene
CRYAB	anoikis-related gene
EPHB6	anoikis-related gene
IQGAP1	anoikis-related gene
LTF	anoikis-related gene
SDCBP	anoikis-related gene
SPIB	anoikis-related gene
MGAT5	anoikis-related gene
ABHD2	anoikis-related gene
TRIM31	anoikis-related gene
MIR1827	anoikis-related gene
PDGFRB	anoikis-related gene
TLR3	anoikis-related gene
ROCK1	anoikis-related gene
CPT1A	anoikis-related gene
NRAS	anoikis-related gene
PLAT	anoikis-related gene
CASP10	anoikis-related gene
PAK4	anoikis-related gene
VEGFA	anoikis-related gene
ZEB1	anoikis-related gene
PIN1	anoikis-related gene
UBE2C	anoikis-related gene
YWHAZ	anoikis-related gene
TWIST1	anoikis-related gene
ELK1	anoikis-related gene
BMP6	anoikis-related gene
PRDX4	anoikis-related gene
BNIP3	anoikis-related gene
BNIP3L	anoikis-related gene
KDM3A	anoikis-related gene
LMO3	anoikis-related gene
ZNF32	anoikis-related gene
MIR200B	anoikis-related gene
MIR363	anoikis-related gene
MIR525	anoikis-related gene
TUBB3	anoikis-related gene
PTPN11	anoikis-related gene
SLC2A1	anoikis-related gene
HMOX1	anoikis-related gene
PRKACA	anoikis-related gene
CBL	anoikis-related gene
PAK3	anoikis-related gene
PIK3R2	anoikis-related gene
CASP6	anoikis-related gene
PPP2CA	anoikis-related gene
CD36	anoikis-related gene
CDH3	anoikis-related gene
LRP1	anoikis-related gene
PTK6	anoikis-related gene
EEF2K	anoikis-related gene
GLO1	anoikis-related gene
PAK2	anoikis-related gene
LPAR1	anoikis-related gene
SFN	anoikis-related gene
ADCY10	anoikis-related gene
TRAF2	anoikis-related gene
PIK3R3	anoikis-related gene
RBL2	anoikis-related gene
SIRPA	anoikis-related gene
TNFRSF12A	anoikis-related gene
CEACAM1	anoikis-related gene
BAG1	anoikis-related gene
APOBEC3G	anoikis-related gene
GDF2	anoikis-related gene
MNX1	anoikis-related gene
VPS37A	anoikis-related gene
COL13A1	anoikis-related gene
RAD9A	anoikis-related gene
IFI27	anoikis-related gene
ITPRIP	anoikis-related gene
BCL2L15	anoikis-related gene
SNAI2	anoikis-related gene
GLUD1	anoikis-related gene
MYH9	anoikis-related gene
NOTCH3	anoikis-related gene
PTPN1	anoikis-related gene
TPM1	anoikis-related gene
FASN	anoikis-related gene
RPS6KB1	anoikis-related gene
SIRT1	anoikis-related gene
PPP2R1A	anoikis-related gene
CD151	anoikis-related gene
CTNND1	anoikis-related gene
MMP11	anoikis-related gene
COL4A2	anoikis-related gene
ARHGEF7	anoikis-related gene
PPP2R5A	anoikis-related gene
BST2	anoikis-related gene
PPP2R2D	anoikis-related gene
CCN1	anoikis-related gene
CCDC178	anoikis-related gene
MIR30C1	anoikis-related gene
MIR30B	anoikis-related gene
MIR10A	anoikis-related gene
SHC1	anoikis-related gene
BUB1	anoikis-related gene
CDC25C	anoikis-related gene
BUB3	anoikis-related gene
FER	anoikis-related gene
SETD2	anoikis-related gene
CDK1	anoikis-related gene
ITGB5	anoikis-related gene
TP73	anoikis-related gene
MAD2L1	anoikis-related gene
BCL2L2	anoikis-related gene
SLCO1B3	anoikis-related gene
DLG1	anoikis-related gene
PDCD6IP	anoikis-related gene
SCRIB	anoikis-related gene
TDGF1	anoikis-related gene
EDAR	anoikis-related gene
SH3GLB1	anoikis-related gene
DYNLL2	anoikis-related gene
TSC2	anoikis-related gene
BAG4	anoikis-related gene
MAP3K7	anoikis-related gene
F10	anoikis-related gene
HSP90B1	anoikis-related gene
F3	anoikis-related gene
ADAMTSL1	anoikis-related gene
SERPINB1	anoikis-related gene
MIR181A1	anoikis-related gene
MAP3K1	anoikis-related gene
CTBP1	anoikis-related gene
CEACAM4	anoikis-related gene
PXN	anoikis-related gene
MALAT1	anoikis-related gene
IKBKG	anoikis-related gene
TFDP1	anoikis-related gene
CRYBA1	anoikis-related gene
ANKRD13C	anoikis-related gene
SERPINE1	anoikis-related gene
FOXO3	anoikis-related gene
ACTG1	anoikis-related gene
ARHGDIA	anoikis-related gene
EZR	anoikis-related gene
SLC39A6	anoikis-related gene
BIN1	anoikis-related gene
TIAM1	anoikis-related gene
PDPK1	anoikis-related gene
SMAD7	anoikis-related gene
RHOC	anoikis-related gene
CASP2	anoikis-related gene
TNC	anoikis-related gene
IRF6	anoikis-related gene
NTRK3	anoikis-related gene
GNE	anoikis-related gene
XAF1	anoikis-related gene
SFRP1	anoikis-related gene
MAP2K2	anoikis-related gene
CSK	anoikis-related gene
PIK3C2B	anoikis-related gene
FOXC2	anoikis-related gene
ARHGDIB	anoikis-related gene
ENDOG	anoikis-related gene
TAGLN	anoikis-related gene
FBLIM1	anoikis-related gene
RACK1	anoikis-related gene
CCDC80	anoikis-related gene
ANGPTL2	anoikis-related gene
HOTAIR	anoikis-related gene
PRKD1	anoikis-related gene
LDHA	anoikis-related gene
ANXA2	anoikis-related gene
SPP1	anoikis-related gene
SMARCE1	anoikis-related gene
RBFOX2	anoikis-related gene
QSOX1	anoikis-related gene
RPS6KA3	anoikis-related gene
CDC42	anoikis-related gene
MAOA	anoikis-related gene
PIP5K1C	anoikis-related gene
JUP	anoikis-related gene
ATF2	anoikis-related gene
NKX2-1	anoikis-related gene
OCLN	anoikis-related gene
ID2	anoikis-related gene
CRABP2	anoikis-related gene
CEACAM8	anoikis-related gene
PITPNC1	anoikis-related gene
AFAP1L1	anoikis-related gene
HSPB1	anoikis-related gene
PCNA	anoikis-related gene
GSK3B	anoikis-related gene
NGF	anoikis-related gene
TP63	anoikis-related gene
CTNNA1	anoikis-related gene
KRT14	anoikis-related gene
SPHK1	anoikis-related gene
EHMT2	anoikis-related gene
RAC3	anoikis-related gene
SIRT6	anoikis-related gene
OGT	anoikis-related gene
NDRG1	anoikis-related gene
STK38	anoikis-related gene
ACP1	anoikis-related gene
FOXA1	anoikis-related gene
RHOQ	anoikis-related gene
ONECUT1	anoikis-related gene
S100A7	anoikis-related gene
SRSF3	anoikis-related gene
GKN1	anoikis-related gene
MIR107	anoikis-related gene
MIR630	anoikis-related gene
