# Supplementary material for: The resistance to anoikis, mediated by Spp1, and the evasion of immune surveillance facilitate the invasion and metastasis of hepatocellular carcinoma
Source: Apoptosis. 2024 Jul 27;29(9-10):1564–83. doi: 10.1007/s10495-024-01994-x (PMC11416391; doi:10.1007/s10495-024-01994-x)
Supplement: Supplementary file 2 — Supplementary Material 2 [file 10495_2024_1994_MOESM2_ESM.xlsx]

## Sheet: Sheet1
SFN	F	TGACGACAAGAAGCGCATCAT
	R	GTAGTGGAAGACGGAAAAGTTCA
LDHA	F	ATGGCAACTCTAAAGGATCAGC
	R	CCAACCCCAACAACTGTAATCT
SPP1	F	GAAGTTTCGCAGACCTGACAT
	R	GTATGCACCATTCAACTCCTCG
NDRG1	F	GAAGCTCGTCAGTTCACCATC
	R	TGCTGTCACCTGCCTAACG
Arg1	F	CTCCAAGCCAAAGTCCTTAGAG
	R	GGAGCTGTCATTAGGGACATCA
IL10	F	CTTACTGACTGGCATGAGGATCA
	R	GCAGCTCTAGGAGCATGTGG
Nos2	F	GGAGTGACGGCAAACATGACT
	R	TCGATGCACAACTGGGTGAAC
Tnfa	F	CCTGTAGCCCACGTCGTAG
	R	GGGAGTAGACAAGGTACAACCC
IL1b	F	GAAATGCCACCTTTTGACAGTG
	R	TGGATGCTCTCATCAGGACAG
Slc2a1	F	TCAAACATGGAACCACCGCTA
	R	AAGAGGCCGACAGAGAAGGAA
IL12b	F	TGGTTTGCCATCGTTTTGCTG
	R	ACAGGTGAGGTTCACTGTTTCT
IL6	F	CTGCAAGAGACTTCCATCCAG
	R	AGTGGTATAGACAGGTCTGTTGG
Foxp3	F	ACCATTGGTTTACTCGCATGT
	R	TCCACTCGCACAAAGCACTT
TIGIT	F	GAATGGAACCTGAGGAGTCTCT
	R	AGCAATGAAGCTCTCTAGGCT
IL4	F	GGTCTCAACCCCCAGCTAGT
	R	GCCGATGATCTCTCTCAAGTGAT
TGFβ	F	CTTCAATACGTCAGACATTCGGG
	R	GTAACGCCAGGAATTGTTGCTA
VEGF-A	F	GCACATAGAGAGAATGAGCTTCC
	R	CTCCGCTCTGAACAAGGCT
NRP1	F	GACAAATGTGGCGGGACCATA
	R	TGGATTAGCCATTCACACTTCTC
